# Supplementary material for: Electromyographic Patterns and the Identification of Subtypes of Awake Bruxism
Source: Front Hum Neurosci. 2021 Jan 28;14:601881. doi: 10.3389/fnhum.2020.601881 (PMC7876308; doi:10.3389/fnhum.2020.601881)
Supplement: Supplementary file 1 [file Table_1.XLSX]

## Sheet: Plan1
idade g1	idade g2	idade g3	EVA g1	EVA g2	EVA g3	EMG g1	EMG g2	EMG g3	Picos g1	picos g2	picos g3	ctr idade	ctr EVA	ctr EMG	ctr Picos
48	58	24	7	10	6	10.29	9.06	4.62	4.4	2.14	2.77	45	0	1.62	0.53
18	31	38	9	2	6	2.65	9.14	5.27	3.34	1.11	2.8	38	0	1.93	0.27
40	41	38	4	1	4	10.35	8.61	3.6	5.86	0.52	2.83	34	0	2.74	0.14
38	29	26	0	6	0	5.34	8.48	5.48	3.83	0.11	1.22	50	1	1.95	0.59
38	58	35	0	2	6	5.34	8.42	5.18	3.83	0.44	1.53	28	2	2.65	0.4
52	19	41	9	3	7	4.14	9.2	3.61	3.62	0.63	2.6	27	1	2.09	0.2
45	58	44	5	3	0	3.08	9.37	2.04	3.19	1.01	1.63	35	1	3.5	0.36
26	21	30	3	1	5	3.42	9.08	3.57	3.33	0	1.92	25	1	2.29	0.28
17	28	35	2	0	0	3.4	9.01	5.86	4.17	0.63	0.9	46	2	1.8	0.24
38	44	23	1	1	0	4.87	8.6	4.15	7.39	0.35	1.18	49	0	2.1	0.12
18	40	58	0	0	0	4.24	9	5.45	4.51	2.04	1.01	27	0	1.78	0.75
34	60	26	1	0	5	4.55	8.25	4.21	4.4	0.25	0.91	26	0	1.98	0.2
52	30	52	4	7	0	2.68	9.23	5.73	3.1	1.13	0.64	35	0	1.93	0.21
40	32	31	0	5	4	2.64	8.17	7.16	3.27	0	1.49	33	0	2.13	0.5
41	22	33	7	4	7	3.05	8.75	5.31	3.46	0.79	0.42	44	0	1.69	0.52
32	32	28	9	7	5	11.72	8.98	6.56	4.54	0.69	1.38	41	0	1.99	0.58
43	41	17	0	9	1	2.6	8.98	2.76	3.67	0.69	2.05	41	0	2.48	0.89
63	36	27	9	2	7	7.27	9.4	6.41	3.27	0	2.58	47	0	3.35	0.93
52	39	17	8	1	6	7.39	9.12	2.23	5.04	1.09	2.16	38	0	3.31	1.08
36	30	30	1	4	7	3.58	8.3	3.15	6.98	0.29	1.19	33	3	2.13	0.5
32	19	22	1	3.4	8	8.38	8.91	3.82	8.49	1.55	0.43	46	0	2.62	0.75
6	24	36	0	5.7	8	9.51	8.78	5.07	5.97	0.12	1.82	30	0	1.72	0.92
46	31	36	10	0	2	3.34	18.87	3.21	3.98	2.23	1.25	28	0	1.99	0.34
23	19	37	0	7	5	6.87	12.78	4.29	3.75	1.99	0.96	57	0	2.32	0.53
39	75	51	1	8	0	6	16.02	3.58	4.26	0.1	0.95	16	0	3.04	0.53
35	51	20	3	1	0	11.89	9.34	3.44	3.67	2.3	1.25	29	0	2.28	0.42
28	33	40	0	6	0	5.79	12.71	3.01	3.57	0.63	2.64	28	2.3	2.77	0.1
63	18	24	4	5	8	9.5	16.03	3.73	4.71	2.35	1.7	15	0	2.14	0.32
44	51	33	0	9	5	5.94	14.74	6.67	6.92	1.75	0	13	0	3.04	0.13
35	53	32	0	8	0	5.44	15.93	5.38	3.61	1.59	1.3	37	1	2.14	0.21
19	29	22	0	9	9	3.62	13.55	3.82	3.38	0	0.43	26	0	2.41	0.42
39	54	26	1	5	2	2.71	13.76	3.62	3.63	0.66	1.18	55	4	3.37	0.36
7	41	36	1	3	2	11.53	10.22	5.74	6.35	1.11	2.19	34	0	2.58	0.26
23	39	41	6	7	7	8.63	22.44	5.43	2.79	0.29	0.74	22	0	2.44	0.37
57	60	24	6	9	1	11.4	10.22	3	3.74	1.7	1.36	51	0	3	0.68
46	69	42	0	8	0	11.13	10.59	2.54	5.69	0	2.23	55	2	2.44	1.03
30	42	34	7	4	5	10.96	22.1	6.62	5.25	0.13	0.39	22	2	2.39	1.08
14	31	61	8	5	3	3.53	10.71	4.4	3.37	0.78	0.61	38	0	4.43	0.42
65	50	53	0	2	5	6.29	11.78	5.33	3.01	2.31	0.21	20	0.5	2.7	0.77
	44	42	2	6	6	2.94	14.32	2.94	3.96	0.11	1.49	53	0	2.98	0.66
19	52	54	6	2	1	5.43	9.86	1.97	5.02	1.08	1.78	75	0	2.36	1.76
25	68	66	4	0	8	5.84	11.94	3.75	3.71	1.67	2.61	61	0	3.32	0.93
33	45	27	5.5	1	4	8.36	12.94	2.33	4.29	0.51	1.6	36	1.4	3.21	0.78
33	38	39	6.3	1	5	6.76	10.55	5.71	3.91	0.82	0	26	1	4.31	0
39	35	34	4.2	0	8	7.9	20.28	7.01	4.38	1.22	0.12	21	0.2	4.57	0.13
39	66	31	7	5	0	9.78	12.41	3.39	5.11	0.06	1.95	33	1.4	3.59	0.74
49	29	22	7	6	6	8.39	10.86	3.3	2.91	2.92	1.05	23	3.2	3.64	0.39
58	38	26	0	7	8	6.24	10.57	5.44	4.56	0.25	0.21	50	2	3.71	0.1
54	59	28	1	0	9	4.05	9.68	5.37	5.12	2.13	1.11	32	0	3.87	0.4
38	40	35	4	0	8	7.69	10.01	4.98	6.92	0.34	0.26	38	0	2.58	0.65
12	57	53	4	3	2	9.67	12.08	2.58	4.47	0.95	2.25	33	0	4.86	0.81
	36	64		3	6		19.25	2.89		1.31	1.98	18	0	5.07	1.09
	45	43		1	4		12.9	7.92		2.54	1.52	30	0	3.58	1.63
	59	64		1	9		11.29	4.23		2.66	0.12	28	0	3.77	0.26
	12	45		0	8		10.37	2.96		2.6	1.25	20	0	4.41	0
	55	26		5	1		12.41	3.35		1	1.12	31	0	5.57	0.27
	16	26		10	8		10.76	7.77		0.36	2.49	18	0	3.11	1.21
	31	31		8	6		11.31	3.76		0.74	1	34	0	3.73	1.89
	34	26		6	5		13.16	7.27		0.83	0.12	29	0	2.33	2.14
	63	22		1	1		11.36	7.75		1.17	0.14	38	0	2.6	1.62
	18	25		8	0		11.38	4.1		2.36	0.82	41	0	4.05	1.36
	36	70		0	0		20.07	2.74		2.85	1.52	35	0	3.29	1.77
	31	31		7	0		21.62	2.82		2.42	1.15	45	0	2.96	1.89
	38	27		6	4		10.67	4.44		2.52	2.08	31	0	2.92	1.62
	39	35		1	0		16.33	4.07		1.37	0.13	36	0	2.73	1
	36	25		4	4		11.97	4.1		0.69	0.82	21	0	3.06	0.54
	56	49		0	4		15.01	5.41		3.14	1.43	21	0	4.56	1.22
	32	37		1	8		11.64	7.4		1.09	1.45	58	0	3.48	1.89
	33	42		1	6		18.09	5.87		3.02	0.54	62	1	2.88	0.28
	33	14		3	2		20.26	5.91		0.23	0.64	13	0	3.04	0.13
	25	64		0	5		13.57	6.8		2.59	0.76	57	2	2.08	2.17
	25	53		0	6		13.37	5.32		1.8	2.55	39	1	3.77	0.56
	43	40		7	3		17.54	4.36		1.55	2.65	63	1	3.03	0.52
	23	21		0	5		13.3	7.2		1.59	0.46	28	0	2.67	1.09
	66	51		7	6		11.99	5.61		0.2	0.45	31	0	3.87	0.4
	40	28		0	0		18.42	3.3		1.77	1.84	51	0	2.02	0.13
	27	0		7	0		12.39	7.7		0.22	0.4	75	0	2.86	0.93
	45	55		4	0		9.89	6.77		0.16	2.26
	51	43		9	1		14.74	5.73		1.75	0.11
	22	35		0	0		15.43	6.58		2.35	0.88
	26	51		2	2		10.86	7.97		1.42	0.39
	37	53		9.8	4		20.23	2.76		0.64	0.97
	44	25		8	0		9.35	5.32		2.55	0.13
	25	53		3	6		10.87	4.66		0	2.35
	46	21		6	8		17.93	4.39		0.46	1.09
	30	43		5	4		17.51	8.11		0.62	1.47
	26	32		5	4		13.09	2.37		0.19	1.36
	38	31		5	0		11.14	2.67		0.58	2
	36	52		10	6		11.89	7.11		0.79	0.69
	23	42		3	4		15.95	7.13		0.58	1.64
	54	64		4	8		17.19	4.88		0.63	0.92
	30	59		0	3		16.32	4.09		0.99	0.86
	25	37		4	0		21.78	5.26		0.97	0.54
	57	55		4	0		12.06	4.19		0.79	1.74
	25	48		7	7		20.89	3.63		0.37	1.79
	59	39		7	8		23.72	7.47		1.18	1.7
	68	37		0	8		23.34	6.26		0.16	0.91
	52	61		3	3		19.24	6.97		0	0.66
		52			1			5.15			0.34
		32			5			5.24			0.2
		40			8			2.16			2.07
		54			8			4.83			1.23
		26			0			3.78			1.14
		54			5			4.85			0.4
		43			0			5.65			1.59
		43			3			5.77			1.99
		33			3			4.71			1.76
		41			6			4.13			1.81
		37			5			8.13			0.99
		37			2			4.01			0.57
		27			0			4.39			0.68
		39			1			3.77			0.56
		19			8			4.76			0.21
		43			3			6.29			0.5
		22			0			7.75			1.63
		61			8			4.52			2.27
		19			2			6			0.92
		45			10			6.21			2.15
		50			4			4.29			0.7
		49			8			6.2			0.87
		64			4			3.3			1.37
		46			4			4.79			1.17
		18			0			4.61			0.99
		62			8			6.39			2.26
		22			3			5.3			1.09
		43			3			4.17			0.12
		21			7			5.37			1.69
		45			4			8.35			1.2
		69			6			5.1			0.82
		40			7			7.39			0
		53			5			8.29			1.52
		39			1			6.49			0.83
		51			8			7.17			0.96
		30			4			4.1			0.36
		35			9			3.84			1.07
		31			0			5.24			1.22
		50			4			5.67			0.78
		38			10			6.02			0.32
		38			7			7.54			0
		40			2			2.71			2.01
		28			0			5.25			1.91
		49			0			5.62			1.63
		45			2.42			5.08			2.42
		31			0			4.6			2.67
		11			0			6.02			2.51
		18			4.3			7.5			0.21
		22			8			8.14			0.84
		51			7.7			7.2			1.53
		33			8.3			7.73			1.83
		46			7.2			6.79			1.56
		44			6			5.74			1.64
		32			0			6.59			1.59
		51			0			6.68			1
		58			9			4.53			2.43
